# Supplementary material for: Bio-Evaluation of the Wound Healing Activity of Artemisia judaica L. as Part of the Plant’s Use in Traditional Medicine; Phytochemical, Antioxidant, Anti-Inflammatory, and Antibiofilm Properties of the Plant’s Essential Oils
Source: Antioxidants (Basel). 2022 Feb 8;11(2):332. doi: 10.3390/antiox11020332 (PMC8868479; doi:10.3390/antiox11020332)
Supplement: Supplementary file 1 [file antioxidants-11-00332-s001.zip]

Archive with 1 entries (1 files):
- antioxidants-1570485-supplementary.pdf
